# Supplementary material for: Trypanosomatidae (Kinetoplastea: Trypanosomatida) diversity infecting the South American coati Nasua nasua (Carnivora: Procyonidae) in urban forest fragments in the Brazilian Midwest
Source: Front Cell Infect Microbiol. 2026 Apr 22;16:1822974. doi: 10.3389/fcimb.2026.1822974 (PMC13143924; doi:10.3389/fcimb.2026.1822974)
Supplement: Supplementary file 1 [file SupplementaryFile1.xlsx]

## Sheet: Supplementary Material 1
Article title: Trypanosomatidae (Kinetoplastea: Trypanosomatida) diversity infecting the South American coati Nasua nasua (Carnivora: Procyonidae) in urban forest fragments in the Brazilian Midwest
Journal name: Frontiers in Cellular and Infection Microbiology
Author names: Gabriel Carvaho de Macedo, Wanessa Gomes Teixeira Barreto, Carina Elisei de Oliveira, Leonardo França do Nascimento, Andreza Castro Rucco, Julia Gindri Bragato Pistori, William Oliveira de Assis, Geovanna Silva dos Santos, Wesley Arruda Gimenes Nantes, Gisele Braziliano de Andrade, André Luiz Rodrigues Roque, Heitor Miraglia Herrera
Corresponding author's affiliation: Laboratory of Trypanosomatid Biology, Oswaldo Cruz Foundation, Rio de Janeiro, Rio de Janeiro, Brazil
Corresponding author's email: roque@ioc.fiocruz.br
Supplementary Marerial X: Detection of L. infantum through different methods in populations of South American coatis (Nasua nasua) sampled from March 2018 to January 2020 in two forest fragments of Campo Grande, Mato Grosso do Sul, Brazilian Midwest
ID	Capture	Date	Area	SSU rRNA		hsp70*	L. infantum kDNA*	Isolation*
				Blood	Bone Marrow
324C	C	2018-08-08	PSP	+	-	ND	ND	-
325	A	2018-03-13	PSP	+	-	-	+	-
325B	B	2018-05-30	PSP	+	-	-	-	-
326B	B	2018-05-30	PSP	+	-	ND	ND	-
327	A	2018-03-14	PSP	+	-	-	+	-
327C	C	2018-07-30	PSP	+	-	ND	ND	-
328B	B	2018-05-30	PSP	-	-	-	+	-
329	A	2018-03-15	PSP	-	-	-	+	-
330	A	2018-03-15	PSP	-	-	-	+	-
331	A	2018-03-15	PSP	+	-	ND	ND	-
332	A	2018-03-16	PSP	-	+	-	-	-
333	A	2018-03-16	PSP	+	+	+	ND	-
334	A	2018-03-16	PSP	+	+	-	-	-
336	A	2018-03-20	PSP	+	-	-	-	-
349	A	2018-05-04	AFV	-	+	-	-	-
349B	B	2018-06-19	AFV	-	+	+	ND	-
352	A	2018-05-07	AFV	-	-	-	+	-
352B	B	2018-06-20	AFV	+	+	+	ND	-
352C	C	2018-10-23	AFV	+	+	+	ND	-
353	A	2018-05-09	AFV	-	-	-	+	-
353B	B	2018-06-19	AFV	+	-	-	-	-
356	A	2018-05-28	AFV	+	ND	ND	ND	-
397B	B	2018-08-02	PSP	+	-	ND	ND	-
401	A	2018-06-19	AFV	+	-	ND	ND	-
401B	B	2018-08-31	AFV	+	-	+	ND	-
403	A	2018-06-20	AFV	-	ND	-	+	-
403B	B	2019-01-29	AFV	+	-	+	ND	-
407G	G	2019-09-25	AFV	+	+	ND	ND	-
410	A	2018-06-26	AFV	+	-	ND	ND	-
412	A	2018-06-29	AFV	-	-	-	+	-
417B	B	2018-10-03	PSP	+	-	ND	ND	-
420	A	2018-08-03	PSP	-	-	+	ND	-
513	A	2018-08-28	AFV	+	+	+	ND	-
514	A	2018-08-28	AFV	-	+	+	ND	-
516	A	2018-08-29	AFV	-	+	+	ND	-
547	A	2019-04-25	AFV	-	ND	ND	ND	+
*: Data published in de Macedo et al. (2023); AFV: Air Force Village; hsp70: Heat-Shock-Protein 70; kDNA: Kinetoplast DNA; ND: Not done; PSP: Prosa State Park; SSU rRNA: Small Subunit. Ribonucleic Acid.

## Sheet: Supplementary Material 2
Article title: Trypanosomatidae (Kinetoplastea: Trypanosomatida) diversity infecting the South American coati Nasua nasua (Carnivora: Procyonidae) in urban forest fragments in the Brazilian Midwest
Journal name: Frontiers in Cellular and Infection Microbiology
Author names: Gabriel Carvaho de Macedo, Wanessa Gomes Teixeira Barreto, Carina Elisei de Oliveira, Leonardo França do Nascimento, Andreza Castro Rucco, Julia Gindri Bragato Pistori, William Oliveira de Assis, Geovanna Silva dos Santos, Wesley Arruda Gimenes Nantes, Gisele Braziliano de Andrade, André Luiz Rodrigues Roque, Heitor Miraglia Herrera
Corresponding author's affiliation: Laboratory of Trypanosomatid Biology, Oswaldo Cruz Foundation, Rio de Janeiro, Rio de Janeiro, Brazil
Corresponding author's email: roque@ioc.fiocruz.br
Supplementary Marerial Y: Mixed infections of trypanosomatid parasites in populations of South American coatis (Nasua nasua) sampled from March 2018 to January 2020 in two forest fragments of Campo Grande, Mato Grosso do Sul, Brazilian Midwest
ID	Capture	Date	Area	Sex	SSU rRNA nPCR		Molecular detection of L. infantum in BM*			Isolation in Biphasic Media*◊
					Blood	Bone Marrow	Leishmania spp. kDNA	hsp70	L. infantum kDNA
324	A	2018-03-13	PSP	M	-	L. amazonensis	Leishmania spp.	-	-	-
	B	2018-05-30	PSP	M	-	-	-	ND	ND	-
	C	2018-08-08	PSP	M	L. infantum	-	-	ND	ND	-
	D	2018-10-08	PSP	M	-	L. amazonensis	-	ND	ND	-
325	A	2018-03-13	PSP	M	L. infantum	-	Leishmania spp.	-	L. infantum	-
	B	2018-05-30	PSP	M	L. infantum	-	Leishmania spp.	-	-	-
328	A	2018-03-14	PSP	M	NCT	-	Leishmania spp.	-	-	-
	B	2018-05-30	PSP	M	-	-	Leishmania spp.	-	L. infantum	-
	C	2018-08-01	PSP	M	-	L. amazonensis	Leishmania spp.	-	-	-
330	A	2018-03-15	PSP	F	NCT	-	Leishmania spp.	-	L. infantum	-
332	A	2018-03-16	PSP	F	T. cruzi TcI	L. infantum	Leishmania spp.	-	-	-
335	A	2018-03-19	PSP	F	T. cruzi TcI	-	Leishmania spp.	-	-	-
	B	2018-06-11	PSP	F	-	-	-	ND	ND	-
	C	2018-08-06	PSP	F	-	-	-	ND	ND	-
344	A	2018-05-02	AFV	F	-	-	Leishmania spp.	-	-	-
	B	2018-06-18	AFV	F	-	ND	ND	ND	ND	-
	C	2018-08-28	AFV	F	-	ND	-	ND	ND	-
	D	2018-10-23	AFV	F	-	-	-	ND	ND	-
	E	2019-01-23	AFV	F	NCT	-	-	ND	ND	C. mellificae
	F	2019-03-20	AFV	F	-	ND	ND	ND	ND	-
345	A	2018-05-02	AFV	F	T. cruzi TcIV	-	Leishmania spp.	-	-	-
346	A	2018-05-02	AFV	M	-	-	Leishmania spp.	-	-	-
	B	2018-06-18	AFV	M	-	-	Leishmania spp.	-	-	-
	C	2018-08-21	AFV	M	-	ND	-	ND	ND	-
	D	2019-01-23	AFV	M	NCT	-	-	ND	ND	C. mellificae
357	A	2018-05-29	PSP	F	L. amazonensis	-	-	ND	ND	-
	B	2018-07-31	PSP	F	T. cruzi TcI	-	-	ND	ND	-
397	A	2018-06-12	PSP	F	-	T. cruzi TcII/TcVI	Leishmania spp.	-	-	-
	B	2018-08-02	PSP	F	L. infantum	-	-	ND	ND	-
403	A	2018-06-20	AFV	F	-	ND	Leishmania spp.	-	L. infantum	-
	B	2019-01-29	AFV	F	L. infantum	-	Leishmania spp.	L. infantum	ND	C. mellificae
407	A	2018-06-25	AFV	M	-	ND	ND	ND	ND	-
	B	2018-08-24	AFV	M	-	ND	ND	ND	ND	-
	C	2018-10-29	AFV	M	-	ND	ND	ND	ND	-
	D	2019-01-29	AFV	M	-	ND	ND	ND	ND	C. mellificae
	E	2019-03-21	AFV	M	-	ND	ND	ND	ND	-
	F	2019-04-23	AFV	M	-	ND	ND	ND	ND	-
	G	2019-09-25	AFV	M	L. infantum	L. infantum	-	ND	ND	-
411	A	2018-06-26	AFV	M	-	ND	ND	ND	ND	-
	B	2018-08-27	AFV	M	T. cruzi TcIV	ND	ND	ND	ND	-
	C	2018-11-06	AFV	M	L. amazonensis	ND	ND	ND	ND	-
	D	2019-01-29	AFV	M	L. amazonensis	ND	ND	ND	ND	C. mellificae
	E	2019-03-27	AFV	M	-	ND	ND	ND	ND	-
	F	2019-04-26	AFV	M	-	ND	ND	ND	ND	-
	G	2019-11-07	AFV	M	L. amazonensis	ND	-	ND	ND	-
547	A	2019-04-25	AFV	M	NCT	ND	ND	ND	ND	L. infantum
*: Data published in de Macedo et al. (2023); ◊: Data published in Dario et al. (2021); AFV: Air Force Village; hsp70: Heat-Shock-Protein 70; kDNA: Kinetoplast DNA; NCT: Non-chacterized trypanosomatid; ND: Not done; PSP: Prosa State Park; SSU rRNA: Small Subunit Ribonucleic Acid.
